# Supplementary material for: Multifunctional Cellulosic Natural Rubber and Silver Nanoparticle Films with Superior Chemical Resistance and Antibacterial Properties
Source: Nanomaterials (Basel). 2023 Jan 28;13(3):521. doi: 10.3390/nano13030521 (PMC9921950; doi:10.3390/nano13030521)
Supplement: Supplementary file 1 [file nanomaterials-13-00521-s001.zip]

Archive with 1 entries (1 files):
- nanomaterials-2155099-supplementary.pdf
